# Supplementary material for: A compendium of geochemical information from the Saanich Inlet water column
Source: Sci Data. 2017 Oct 31;4:170159. doi: 10.1038/sdata.2017.159 (PMC5663218; doi:10.1038/sdata.2017.159)
Supplement: Supplementary file 1 [file sdata2017159-isa1.zip]

Archive with 7 entries (7 files):
- i_Investigation.txt
- s_study_Hallam.txt
- a_CTD_Hallam.txt
- a_nutrient_Hallam.txt
- a_cellcount_Hallam.txt
- a_gases_Hallam.txt
- a_oxygen_Hallam.txt
