# Supplementary material for: A compendium of geochemical information from the Saanich Inlet water column
Source: Sci Data. 2017 Oct 31;4:170159. doi: 10.1038/sdata.2017.159 (PMC5663218; doi:10.1038/sdata.2017.159)
Supplement: Supplementary file 1 [file sdata2017159-isa1.zip › i_Investigation.txt]

# Investigation File generated for Scientific Data with Investigation File Authoring Tool version 0.1.0 on 11/07/2017 - This metadata file is CC0						
ONTOLOGY SOURCE REFERENCE
Term Source Name	GAZ	UO	OBI	ERO	ENVO	NCIT
Term Source File	http://data.bioontology.org/ontologies/GAZ	http://data.bioontology.org/ontologies/UO	http://data.bioontology.org/ontologies/OBI	http://data.bioontology.org/ontologies/ERO	http://data.bioontology.org/ontologies/ENVO	http://data.bioontology.org/ontologies/NCIT
Term Source Version	$Revision: 1.512 $	unknown	18/08/2014	02/08/2013		17.06d
Term Source Description	Gazetteer	Units of Measurement Ontology	Ontology for Biomedical Investigations	Eagle-I Research Resource Ontology	Environment Ontology	National Cancer Institute Thesaurus
INVESTIGATION
Investigation Identifier						
Investigation Title						
Investigation Description						
Investigation Submission Date						
Investigation Public Release Date						
INVESTIGATION PUBLICATIONS
Investigation PubMed ID						
Investigation Publication DOI						
Investigation Publication Author List						
Investigation Publication Title						
Investigation Publication Status						
Investigation Publication Status Term Accession Number						
Investigation Publication Status Term Source REF						
INVESTIGATION CONTACTS
Investigation Person Last Name						
Investigation Person Mid Initials						
Investigation Person First Name						
Investigation Person Address						
Investigation Person Phone						
Investigation Person Fax						
Investigation Person Email						
Investigation Person Affiliation						
Investigation Person Roles						
Investigation Person Roles Term Accession Number						
Investigation Person Roles Term Source REF						
STUDY
Study Identifier	10.1038/sdata.2017.159					
Study Title	A compendium of geochemical information from the Saanich Inlet water                    column					
Study Submission Date	02/02/2017					
Study Public Release Date	31/10/2017					
Study Description	http://www.nature.com/articles/sdata2017159#abstract					
Study File Name	s_study_Hallam.txt					
Comment[Subject Keywords]	//;///					
Comment[Manuscript Licence]	CC BY-4.0					
Comment[Experimental Metadata Licence]	CC0					
Comment[Supplementary Information File Name]						
Comment[Supplementary Information File Type]	x-zip-compressed					
Comment[Supplementary Information File URL]	http://www.nature.com/articles/sdata2017159#supplementary-information					
Comment[Data Repository]	Dryad Digital Repository					
Comment[Data Record Accession]	doi:10.5061/dryad.nh035					
Comment[Data Record URI]	http://dx.doi.org/10.5061/dryad.nh035					
STUDY DESIGN DESCRIPTORS
Study Design Type	time series design	data integration objective	observation design			
Study Design Type Term Accession Number	OBI:0500020	ERO:0100092	OBI:0300311			
Study Design Type Term Source REF	OBI	ERO	OBI			
STUDY PUBLICATIONS
Study PubMed ID						
Study Publication DOI	doi: 10.1111/j.1462-2920.2009.02058.x	doi:10.1139/f62-001	doi:10.1016/S0304-4203(99)00039-0	doi:10.1038/s41467-017-01376-9		
Study Publication Author List						
Study Publication Title						
Study Publication Status	published	published	published	published		
Study Publication Status Term Accession Number						
Study Publication Status Term Source REF						
STUDY FACTORS
Study Factor Name	sampling depth range	temporal sampling range				
Study Factor Type	sampling depth	temporal_interval				
Study Factor Type Term Accession Number		http://www.ifomis.org/bfo/1.1/span#TemporalInterval				
Study Factor Type Term Source REF		ERO				
STUDY ASSAYS
Study Assay Measurement Type	hydrographic profiling	nutrient level	mass of biological material	dissolved gases	water oxygen concentration	
Study Assay Measurement Type Term Accession Number			ENVO:01000549			
Study Assay Measurement Type Term Source REF			ENVO			
Study Assay Technology Type	data acquisition system	data acquisition system	data acquisition system	data acquisition system	data acquisition system	
Study Assay Technology Type Term Accession Number	ERO:0000948	ERO:0000948	ERO:0000948	ERO:0000948	ERO:0000948	
Study Assay Technology Type Term Source REF	ERO	ERO	ERO	ERO	ERO	
Study Assay Technology Platform						
Study Assay File Name	a_CTD_Hallam.txt	a_nutrient_Hallam.txt	a_cellcount_Hallam.txt	a_gases_Hallam.txt	a_oxygen_Hallam.txt	
STUDY PROTOCOLS
Study Protocol Name	Time-series monitoring	Environmental sampling	Chemical Data			
Study Protocol Type	ocean time series station	Historical Data Type	data acquisition			
Study Protocol Type Term Accession Number	ENVO:00011764	NCIT:C95663	ERO:0000387			
Study Protocol Type Term Source REF	ENVO	NCIT	ERO			
Study Protocol Description						
Study Protocol URI						
Study Protocol Version						
Study Protocol Parameters Name						
Study Protocol Parameters Name Term Accession Number						
Study Protocol Parameters Name Term Source REF						
Study Protocol Components Name						
Study Protocol Components Type						
Study Protocol Components Type Term Accession Number						
Study Protocol Components Type Term Source REF						
STUDY CONTACTS
Study Person Last Name	Torres-Beltrán	Hawley	Capelle	Zaikova	Walsh	Mueller	Scofield	Payne	Pakhomova	Kheirandish	Finke	Bhatia	Shevchuk	Gies	Fairley	Michiels	Suttle	Whitney	Crowe	Tortell	Hallam
Study Person First Name	Mónica	Alyse K.	David	Elena	David A.	Andreas	Melanie	Chris	Larysa	Sam	Jan	Maya	Olena	Esther A.	Diane	Céline	Curtis A.	Frank	Sean A.	Philippe D.	Steven J.
Study Person Mid Initials																					
Study Person Email	""	""	""	""	""	""	""	""	""	""	""	""	""	""	""	""	""	""	""	""	shallam@mail.ubc.ca
Study Person Phone																					
Study Person Fax																					
Study Person Address																					
Study Person Affiliation	Department of Microbiology and Immunology, University of                    British Columbia, Vancouver, British                    Columbia, Canada V6T 1Z3	Department of Microbiology and Immunology, University of                    British Columbia, Vancouver, British                    Columbia, Canada V6T 1Z3	Earth, Ocean and Atmospheric Sciences, University of British                    Columbia, Vancouver,                    British Columbia, Canada                    V6T 1Z4	Department of Biology, Georgetown University,                    Washington, DC 20007, USA	Department of Biology, Concordia University,                    Montreal, Quebec, Canada H4B 1R6	Department of Microbiology and Immunology, University of                    British Columbia, Vancouver, British                    Columbia, Canada V6T 1Z3	Department of Microbiology and Immunology, University of                    British Columbia, Vancouver, British                    Columbia, Canada V6T 1Z3	Earth, Ocean and Atmospheric Sciences, University of British                    Columbia, Vancouver,                    British Columbia, Canada                    V6T 1Z4	Earth, Ocean and Atmospheric Sciences, University of British                    Columbia, Vancouver,                    British Columbia, Canada                    V6T 1Z4	Department of Microbiology and Immunology, University of                    British Columbia, Vancouver, British                    Columbia, Canada V6T 1Z3	Earth, Ocean and Atmospheric Sciences, University of British                    Columbia, Vancouver,                    British Columbia, Canada                    V6T 1Z4	Department of Microbiology and Immunology, University of                    British Columbia, Vancouver, British                    Columbia, Canada V6T 1Z3	Department of Microbiology and Immunology, University of                    British Columbia, Vancouver, British                    Columbia, Canada V6T 1Z3	Department of Civil Engineering, University of British                    Columbia, Vancouver,                    BC, Canada V6T                    1Z4	Department of Microbiology and Immunology, University of                    British Columbia, Vancouver, British                    Columbia, Canada V6T 1Z3	Department of Microbiology and Immunology, University of                    British Columbia, Vancouver, British                    Columbia, Canada V6T 1Z3	Department of Microbiology and Immunology, University of                    British Columbia, Vancouver, British                    Columbia, Canada V6T 1Z3	Department of Fisheries and Oceans Canada,                    Sidney, British Columbia, Canada V9L                    6V9	Department of Microbiology and Immunology, University of                    British Columbia, Vancouver, British                    Columbia, Canada V6T 1Z3	Earth, Ocean and Atmospheric Sciences, University of British                    Columbia, Vancouver,                    British Columbia, Canada                    V6T 1Z4	Department of Microbiology and Immunology, University of                    British Columbia, Vancouver, British                    Columbia, Canada V6T 1Z3
Study Person Roles																					
Study Person Roles Term Accession Number																					
Study Person Roles Term Source REF																					
Comment[Study Person ORCID]		0000-0002-3516-4043																			
Comment[Funder]																					
Comment[FundRef ID]																					
Comment[Funder Term Source REF]																					
Comment[Grant Identifier]																					
