# Supplementary material for: A compendium of geochemical information from the Saanich Inlet water column
Source: Sci Data. 2017 Oct 31;4:170159. doi: 10.1038/sdata.2017.159 (PMC5663218; doi:10.1038/sdata.2017.159)
Supplement: Supplementary file 1 [file sdata2017159-isa1.zip › s_study_Hallam.txt]

Source Name	Characteristics[geographical location]	Term Source REF	Term Accession Number	Characteristics[environment type]	Term Source REF	Term Accession Number	Characteristics[latitude]	Unit	Term Source REF	Term Accession Number	Characteristics[longitude]	Unit	Term Source REF	Term Accession Number	Protocol REF	Sample Name	Factor Value[sampling depth range]	Factor Value[temporal sampling range]
Saanich Inlet time series_station S3	Saanich Inlet	GAZ	GAZ:00002577	coastal sea water	ENVO	ENVO:00002150	48.59166667	degree	UO	UO:0000185	-123.505	degree	UO	UO:0000185	Time-series monitoring	time series data	0 to 200 metres	2006-02-18/2014-10-08
Saanich Inlet time series_station S3	Saanich Inlet	GAZ	GAZ:00002577	coastal sea water	ENVO	ENVO:00002150	48.59166667	degree	UO	UO:0000185	-123.505	degree	UO	UO:0000185	Environmental sampling	historical data	0 to 235 metres	1953-08/2007-01
