# Supplementary material for: A compendium of geochemical information from the Saanich Inlet water column
Source: Sci Data. 2017 Oct 31;4:170159. doi: 10.1038/sdata.2017.159 (PMC5663218; doi:10.1038/sdata.2017.159)
Supplement: Supplementary file 1 [file sdata2017159-isa1.zip › a_cellcount_Hallam.txt]

Sample Name	Protocol REF	Assay Name	Raw Data File	Comment[Data Repository]	Comment[Data Record Accession]	Comment[Data Record URI]
time series data	Chemical Data	Cell counts	Saanich_TimeSeries_Chemical_DATA.csv	Dryad Digital Repository	doi:10.5061/dryad.nh035	http://dx.doi.org/10.5061/dryad.nh035
